# Supplementary material for: Identifying Cancer genes by combining two-rounds RWR based on multiple biological data
Source: BMC Bioinformatics. 2019 Nov 25;20(Suppl 18):518. doi: 10.1186/s12859-019-3123-8 (PMC6876101; doi:10.1186/s12859-019-3123-8)
Supplement: Supplementary file 1 — Additional file 1. It contains manually extracted DOID corresponding to diseases in LncRNADisease database. [file 12859_2019_3123_MOESM1_ESM.xls]

## Sheet: Sheet1
Prader-Willi syndrome	DOID:11983
endometriosis	DOID:289
Alzheimer's disease	DOID:10652
AIDS
cancer	DOID:162
cardiac hypertrophy
gastric cancer	DOID:10534
dermatomyositis	DOID:10223
Leishmaniasis	DOID:9065
polymyositis	DOID:10223
enterovirus 71 infection
lung adenocarcinoma	DOID:3910
glioma
nasopharyngeal carcinoma	DOID:9261
Barrett's Esophagus	DOID:9206
papillary thyroid carcinoma	DOID:3969
macular degeneration	DOID:4448
atherosclerosis	DOID:1936
periodontitis	DOID:824
prostate cancer	DOID:10283
glioblastoma
meningioma	DOID:3565
fragile X syndrome	DOID:14261
dilated cardiomyopathy	DOID:12930
hepatitis C virus-associated dilated cardiomyopathy
spinocerebellar ataxia
inclusion body myositis	DOID:3429
melanoma	DOID:1909
non-small cell lung cancer	DOID:3908
osteosarcoma	DOID:3347
breast cancer	DOID:1612
aging
cervical cancer	DOID:4362
lung cancer	DOID:1324
esophageal cancer	DOID:5041
ovarian cancer	DOID:2394
parotid cancer	DOID:9036
tongue cancer	DOID:8649
depression
Huntington's disease	DOID:12858
psychiatric disease
schizophrenia	DOID:5419
obesity	DOID:9970
bladder cancer
testicular cancer	DOID:2998
blepharophimosis syndrome
West syndrome	DOID:0050562
Angelman syndrome	DOID:1932
endometrial cancer	DOID:1380
esophageal squamous cell carcinoma
colorectal cancer	DOID:9256
abdominal aortic aneurysm	DOID:7693
acute lymphoblastic leukemia	DOID:9952
aortic aneurysm	DOID:3627
basal cell carcinoma	DOID:2513
cardiovascular disease
coronary artery disease	DOID:3393
coronary heart disease	DOID:3393
diabetes mellitus	DOID:9351
intracranial aneurysm	DOID:10941
frailty
glaucoma	DOID:1686
hereditary cutaneous malignant melanoma
ischemic stroke
leukemia	DOID:1240
myocardial infarction	DOID:5844
neural system tumors syndrome
neurofibromatosis	DOID:8712
peripheral artery disease	DOID:0050830
plexiform neurofibroma	DOID:5151
stroke	DOID:6713
type 2 diabetes mellitus	DOID:9352
neuroblastoma	DOID:769
cat eye syndrome
adolescent idiopathic scoliosis
facioscapulohumeral muscular dystrophy	DOID:11727
bone diseases
bipolar disorder	DOID:3312
panic disorder	DOID:594
DiGeorge syndrome	DOID:11198
velocardiofacial syndrome	DOID:12583
affective disorder
autism spectrum disorder	DOID:0060041
major depressive affective disorder
chronic lymphocytic leukemia	DOID:1040
lymphocytic leukemia	DOID:1037
lymphoma	DOID:0060058
myeloma	DOID:0070004
split hand/split foot malformation disorder
Crohn's disease	DOID:8778
hereditary haemorrhagic telangiectasia
ventricular septal defects
embryonal carcinoma	DOID:3308
fragile X-associated tremor and ataxia syndrome
autoimmune disease	DOID:417
B-cell neoplasms
kidney cancer	DOID:263
pseudohypoparathyroidism type Ib	DOID:0080222
adrenocortical carcinoma	DOID:3948
Beckwith-Wiedemann syndrome	DOID:5572
hydatidiform mole	DOID:3590
choriocarcinoma	DOID:3594
chronic myeloproliferative disorders
colon cancer	DOID:219
congenital hyperinsulinism
germ cell tumor	DOID:2994
gestational choriocarcinoma	DOID:2025
gestational trophoblastic diseases
growth restriction
malignant hematopoiesis
hepatocellular carcinoma	DOID:684
hyperhomocysteinemia	DOID:9279
infertility	DOID:5223
liver cancer	DOID:3571
Marek's disease
medulloblastoma	DOID:0050902
Mullerian aplasia
myeloproliferative polycythaemia vera
neural tube defects
pheochromocytoma
pituitary adenoma	DOID:3829
pre-eclampsia	DOID:10591
Silver-Russell syndrome	DOID:14681
trophoblastic tumor	DOID:4085
Wilms' tumor	DOID:2154
liver injury
multiple sclerosis	DOID:2377
psoriasis	DOID:8893
adenocarcinoma	DOID:299
esophageal adenocarcinoma
gastrointestinal cancer
laryngeal squamous cell carcinoma	DOID:2876
oral squamous cell carcinoma	DOID:0050866
pancreatic cancer	DOID:1793
rheumatoid arthritis	DOID:7148
small cell lung cancer
hepatic colorectal metastasis
transient neonatal diabetes mellitus	DOID:0060334
type 1 diabetes mellitus	DOID:9744
neuropathic pain
Duchenne muscular dystrophy	DOID:11723
narcolepsy	DOID:8986
intellectual and developmental disability
Parkinson's disease	DOID:14330
heart failure
decreased myogenesis
gallbladder cancer	DOID:3121
TDP-43-associated pathological states
uterus cancer
pancreatic ductal adenocarcinoma	DOID:3498
acute myeloid leukemia	DOID:9119
chronic myeloid leukemia
drug abuse
myelodysplastic syndrome	DOID:0050908
myopia	DOID:11830
syndromic developmental defect
amyotrophic lateral sclerosis	DOID:332
frontotemporal lobar degeneration	DOID:9255
intrauterine growth restriction	DOID:0050885
squamous cell lung carcinoma	DOID:3907
Down's syndrome	DOID:14250
Kaposi's sarcoma	DOID:8632
p53-associated pathological states
Burkitt lymphoma	DOID:8584
cleft lip	DOID:9296
diabetic nephropathy
Hodgkin's lymphoma	DOID:8567
plasmacytoma	DOID:3721
rhabdomyosarcoma	DOID:3247
diffuse cerebral hypomyelination
Opitz-Kaveggia syndrome	DOID:14711
cartilage hair hypoplaisia
progressive encephalopathy with severe infantile anorexia
neurodevelopmental syndrome
dyskeratosis congenita	DOID:2729
Kawasaki disease	DOID:13378
squamous cell carcinoma	DOID:1749
pancreaticobiliary maljunction
tongue squamous cell carcinoma	DOID:0050865
Klinefelter's syndrome	DOID:1921
ductal carcinoma	DOID:5675
lung squamous cell carcinoma	DOID:3907
head and neck squamous cell carcinoma	DOID:5520
renal inflammation
postmenopausal osteoporosis
nonalcoholic fatty liver disease	DOID:0080208
neurodegenerative diseases
renal cell carcinoma	DOID:4450
polycystic ovary syndrome	DOID:11612
multiple myeloma	DOID:9538
epithelial ovarian cancer
membranous nephropathy	DOID:10976
renal carcinoma	DOID:4451
urinary bladder
Hirschsprung's disease	DOID:10487
acute myocardial infarction	DOID:9408
H.pylori-related diseases
cardiovascular and renal disease
diabetic cardiomyopathy
calcific aortic valve disease
uveal melanoma	DOID:6039
renal clear cell carcinoma	DOID:4467
vulvar squamous cell carcinoma	DOID:2101
renal syndrome
thrombocytopenic purpura
cholestatic liver injury
chronic kidney disease	DOID:784
congenital heart defect	DOID:1682
ulcerative colitis	DOID:8577
acute leukemia	DOID:12603
malignant digestive cancer
hemangioma	DOID:255
thyroid cancer	DOID:1781
pneumonia	DOID:552
gastrointestinal stromal tumor	DOID:9253
pneumoconiosis	DOID:10316
retinal neurodegeneration
large B-Cell lymphoma
B-cell acute lymphoblastic leukemia
osteoarthritis	DOID:8398
silicosis	DOID:10325
diabetic kidney disease
asthma	DOID:2841
systemic lupus erythematosus	DOID:9074
cutaneous squamous cell carcinoma
hypertension	DOID:10763
hypertrophic cardiomyopathy	DOID:11984
pulmonary arterial hypertension
hepatoblastoma	DOID:687
oesophageal squamous cell carcinoma
ischemic heart failure
gastric cardia adenocarcinoma	DOID:6271
primary Sj鏋歡ren's syndrome
ankylosing spondylitis	DOID:7147
testicular germ cell tumor
acute promyelocytic leukemia	DOID:0060318
bronchopulmonary dysplasia
diffuse large B-cell lymphoma	DOID:0050745
keloid
temporomandibular joint osteoarthritis
primary immune thrombocytopenia
proliferative vitreoretinopathy	DOID:9719
diabetic retinopathy	DOID:8947
retinoblastoma	DOID:768
unveal melanoma
celiac disease	DOID:10608
ischemic brain injury
hepatic steatosis
myocardial hypertrophy
gastric adenocarcinoma	DOID:3717
atrial fibrillation	DOID:0060224
metabolic syndrome
nephrolithiasis	DOID:585
hypopharyngeal squamous cell carcinoma
idiopathic pulmonary fibrosis	DOID:0050156
asthenozoospermia
bladder transitional cell carcinoma	DOID:4006
cervical squamous cell cancer
liver fibrosis
B-lymphoblastic leukemia
diabetic neuropathic pain
fragile X-associated premature ovarian insufficiency
Hashimoto's thyroiditis	DOID:7188
Loeys-Dietz syndrome	DOID:0050466
systemic sclerosis	DOID:418
intervertebral disc degeneration	DOID:90
temple syndrome
testicular embryonal carcinoma	DOID:5680
intrahepatic cholangiocarcinoma	DOID:4928
head and neck cancer	DOID:11934
aplastic anemia	DOID:12449
hematological malignancies
Sj鏋歡ren syndrome
chronic heart failure
exfoliation syndrome	DOID:13641
congenital microtia
astrocytoma	DOID:3069
kidney clear cell sarcoma	DOID:4880
tuberculosis infection
HIV	DOID:526
thoracoabdominal aorta aneurysm
uterine cervix carcinoma
urothelial cancer
liver cirrhosis	DOID:5082
hyperglycaemia
renal inflammatory disease
stomach adenocarcinoma	DOID:3717
skin melanoma	DOID:8923
pancreatic neuroendocrine tumor
Chronic thromboembolic pulmonary hypertension
basal-like breast cancer
Ewing sarcoma	DOID:3369
left ventricular hypertrophy
acute kidney injury
uterine leiomyomas
lung cancer brain metastasis
HCV
atypical teratoid rhabdoid tumor	DOID:2129
endometrioid endometrial carcinoma
T cell acute lymphoblastic leukemia
pulmonary adenocarcinoma
myeloid leukemia	DOID:8692
pleural mesothelioma
promyelocytic leukemia
non-Hodgkin's lymphomas
hematopoietic malignancies
primary myelofibrosis	DOID:4971
mantle cell lymphoma	DOID:0050746
post-traumatic stress disorder	DOID:2055
oesophageal adenocarcinoma	DOID:4914
B-cell lymphoma	DOID:707
primary open-angle glaucoma
MOMO syndrome
bladder urothelial carcinoma	DOID:4006
